# Supplementary material for: Trachyspermum ammi Bioactives Promote Neuroprotection by Inhibiting Acetylcholinesterase, Aβ-Oligomerization/Fibrilization, and Mitigating Oxidative Stress In Vitro
Source: Antioxidants (Basel). 2023 Dec 20;13(1):9. doi: 10.3390/antiox13010009 (PMC10812417; doi:10.3390/antiox13010009)
Supplement: Supplementary file 1 [file antioxidants-13-00009-s001.zip]

Archive with 1 entries (1 files):
- antioxidants-2732489-supplementary.pdf
